# Supplementary material for: Puberty in Context: Accounting for Psychosocial Experiences in the Association Between Pubertal Timing, Sex/Gender, and Adolescent Depressive Symptoms in Canadian Youth
Source: Depress Anxiety. 2026 Apr 12;2026:5568871. doi: 10.1155/da/5568871 (PMC13071339; doi:10.1155/da/5568871)
Supplement: Supplementary file 1 — Supporting Information The NLSCY is a large, complex longitudinal dataset from which information been merged and recoded across multiple cycles to facilitate the present cross‐sectional analysis. Supporting material for the present study includes detailed notes on how the survey data were handled, including variable coding, handling of missing data, and information on weighting strategies (Supporting File 1); regression tables for all models reported (Supporting File 2); and comprehensive demographic descriptive summary statistics regarding attrition rates (Supporting Table 1) and participant exclusions resulting from missing data (Supporting File 2). These materials are provided for transparency and replication. Box 1 definitions are provided to illustrate the diversity of operationalizations of puberty as a research construct. [file DA-2026-5568871-s001.zip]

Archive with 4 entries (4 files):
- Supplementary Table 2.xlsx
- Supplementary File 1 - Additional notes on data coding.docx
- Supplementary File 2 - Regression tables.xlsx
- Supplementary Table 1.xlsx
