# Supplementary material for: Puberty in Context: Accounting for Psychosocial Experiences in the Association Between Pubertal Timing, Sex/Gender, and Adolescent Depressive Symptoms in Canadian Youth
Source: Depress Anxiety. 2026 Apr 12;2026:5568871. doi: 10.1155/da/5568871 (PMC13071339; doi:10.1155/da/5568871)
Supplement: Supplementary file 1 — Supporting Information The NLSCY is a large, complex longitudinal dataset from which information been merged and recoded across multiple cycles to facilitate the present cross‐sectional analysis. Supporting material for the present study includes detailed notes on how the survey data were handled, including variable coding, handling of missing data, and information on weighting strategies (Supporting File 1); regression tables for all models reported (Supporting File 2); and comprehensive demographic descriptive summary statistics regarding attrition rates (Supporting Table 1) and participant exclusions resulting from missing data (Supporting File 2). These materials are provided for transparency and replication. Box 1 definitions are provided to illustrate the diversity of operationalizations of puberty as a research construct. [file DA-2026-5568871-s001.zip › Supplementary Table 2.xlsx]

## Sheet: Supplementary Table 2
	INCLUDED	EXCLUDED	p-value
	Weighted N=486,613	Weighted N=1,091,590
Participant Gender
Female	53.9178	46.2814	p=.0002
Male	46.0822	53.7186
Missing		n=27,453
Cycle 1 SES
Mean (SE)	0.13 (0.04)	-0.10 (0.03)	p<.0001
95% CI	[0.05, 0.22]	[-0.16, -0.045]
Cycle 1 PMK highest education
No post-secondary education	30.5401	38.4995	p=.004
Post-secondary education	69.4599	61.5005
Missing		n=4246
Chronic condition reported at Cycle 8 *
None	79.1812	82.2569	p=.160
Any chronic condition	20.8188	17.7431
Missing		n=63,341
Immigration status *
Not a landed immigrant	Data not released due to insufficient observations in select cells		p=.046¶
Landed immigrant
Missing
Birth country *
Canada	Data not released due to insufficient observations in select cells		p=.013§
Other
Missing
Timing of puberty (3-level)
On time	74.2023	61.9257	p<.0001
Early (≤age 11)	14.3995	25.4754
Late (≥age 14-15)	11.3982	12.5989
Missing		n=582,436
Timing of puberty (2-level)
On time or late	85.6005	74.5246	p<.0001
Early (≤age 11)	14.3995	25.4754
Missing		n=582,437
Pubertal timing score††
Mean (SE)	-0.01 (0.05)	-0.04 (0.05)	p=.715
95% CI	[-0.10, 0.08]	[-0.14, 0.06]
Childhood Loss
No loss	79.0421	83.5951	p=.054
Loss reported	20.9579	16.4049
Missing		n=20,198
Childhood instability
No instability	84.786	78.7672	p=.006
Instability reported	15.214	21.2328
Missing		n=1936
Childhood adversity
No adversity	64.5347	64.6802	p=.958
Adversity reported	35.4653	35.3198
Missing		n=18,972
Childhood health stressors
No health stressors	95.5542	95.7463	p=.855
Health stressors reported	4.44583	4.25375
Missing		n=19,641
Discontinued education *
No	93.4832	90.9587	p=.125
Yes	6.51679	9.0413
Missing	n=16,811	n=57,148
Teenage pregnancy (female and male) *
Never pregnant / dealt with pregnancy	98.3193	97.648	p=.355
Pregnancy experiences reported	1.68072	2.35198
Missing	n=4022	n=434,994
PMK depression score (child age 10-11)
Mean (SE)	4.0 (0.3)	4.8 (0.2)	p=.013
95% CI	[3.5, 4.5]	[4.4, 5.2]
Childhood conduct problems (age 10-11)
Mean (SE)	1.0 (0.1)	1.2 (0.1)	p=.036
95% CI	[0.9, 1.2]	[1.1, 1.3]
Childhood family dysfunction (age 10-11)
Mean (SE)	7.7 (0.2)	8.5 (0.2)	p=.003
95% CI	[7.3, 8.1]	[8.1, 8.8]
Childhood emotional problems (age 10-11)
Mean (SE)	2.8 (0.1)	2.9 (0.1)	p=.338
95% CI	[2.5, 3.0]	[2.7, 3.1]
Perceived parental rejection (age 14-15)
Mean (SE)	10.7 (0.2)	10.8 (0.2)	p=.735
95% CI	[10.2, 11.1]	[10.3, 11.2]
Body dissatisfaction (age 14-15)
Not dissatisfied	60.6005	62.7555	p=.447
Dissatisfied	39.3995	37.2445
Missing		n=307,361
Post-pubertal covert deliquency†
None	38.6605	50.6838	p<.0001
Any covert delinquency	61.3395	49.3162
Missing		n=284,447
Post-pubertal overt deliquency†
None	65.6484	58.7554	p=.035
Any overt delinquency	34.3516	41.2446
Missing		n=434,205
Post-pubertal experience of assault†
None	85.2815	84.833	p=.837
Assaulted	14.7185	15.167
Missing		n=489,646
Deviant peer affiliation (age 14-15)
None	66.3712	62.9992	p=.286
Any	33.6288	37.0008
Missing		n=530,670
Adolescent depression score (age 16-17)
Mean (SE)	8.7 (0.3)	8.9 (0.3)	p=.486
95% CI	[8.1, 9.3]	[8.4, 9.5]
Adolescent probable depression (CES-D≥12)
Not depressed	73.9499	71.7596	p=.462
Somewhat depressed or worse	26.0501	28.2404
Missing		n=615,534
Adult depression score (Cycle 8)
Mean (SE)	4.1 (0.2)	4.6 (0.2)	p=.063
95% CI	[3.6, 4.5]	[4.2, 4.9]
Adult probable depression (CES-D≥12 @ Cycle 8)
Not depressed	92.3978	90.6045	p=.286
Somewhat depressed or worse	7.60216	9.3955
Missing		n=33,328
All categorical data are represented as survey-weighted % of sample reporting
p-values derived from survey-weighted Chi-square test for count data and t-test or ANOVA as relevant for continuous variables
PMK=Person Most Knowledgeable about the child for caregiver-reported variables
* Data used for descriptive purposes only due to insufficient observations for planned analyses
†Post-pubertal variables were coded to reflect the first occurrence of an experience post-puberty (i.e., participants with both pre- and post-pubertal reporting were coded as not occurred)
††Pubertal timing scores standardized across whole sample; pubertal timing was then re-scaled in included participants to retain M(SD)=0(1) in the analytic sample
¶ Excluded sample had higher % landed immigrants
§ Excluded sample had higher % participants not born in Canada
