# Supplementary material for: Puberty in Context: Accounting for Psychosocial Experiences in the Association Between Pubertal Timing, Sex/Gender, and Adolescent Depressive Symptoms in Canadian Youth
Source: Depress Anxiety. 2026 Apr 12;2026:5568871. doi: 10.1155/da/5568871 (PMC13071339; doi:10.1155/da/5568871)
Supplement: Supplementary file 1 — Supporting Information The NLSCY is a large, complex longitudinal dataset from which information been merged and recoded across multiple cycles to facilitate the present cross‐sectional analysis. Supporting material for the present study includes detailed notes on how the survey data were handled, including variable coding, handling of missing data, and information on weighting strategies (Supporting File 1); regression tables for all models reported (Supporting File 2); and comprehensive demographic descriptive summary statistics regarding attrition rates (Supporting Table 1) and participant exclusions resulting from missing data (Supporting File 2). These materials are provided for transparency and replication. Box 1 definitions are provided to illustrate the diversity of operationalizations of puberty as a research construct. [file DA-2026-5568871-s001.zip › Supplementary File 2 - Regression tables.xlsx]

## Sheet: Predicting pubertal development
Final model predicting pubertal timing [units=standardized pubertal timing scores] **
	Estimate	Std. Error	t value	p value	lower CI	upper CI
(Intercept)	-0.01159	0.04543	-0.255	0.79866	-0.100736	0.0775541
c1_ses	-0.19367	0.06858	-2.824	0.00484	-0.328253	-0.0590962
pseudo R^2 not implemented for continuous outcomes
** Note that negative pubertal timing scores reflect later development, negative SES scores reflect lower SES
Final model predicting timing of pubertal development (early/not early) [units=logits]
Coefficients:
	Estimate	Std. Error	t value	p value	lower CI	upper CI
(Intercept)	-1.3231	0.1501	-8.815	<.0001	-1.61766	-1.02855
Participant gender	-1.32	0.3281	-4.023	<.0001	-1.96391	-0.676145
Ref. female=0
pseudo R^2 = 0.044

## Sheet: pubertal timing -> CES-D
BASE MODEL: Pubertal timing * Sex/gender -> CES-D score								FINAL BACK-FITTED MODEL
Coefficients:								Coefficients:
	Estimate	Std. Error	t value	p value	lower CI	upper CI			Estimate	Std. Error	t value	p value	lower CI	upper CI
(Intercept)	9.4789	0.3961	23.932	<.0001	8.70167	10.2561		(Intercept)	6.90269	0.46157	14.955	<.0001	5.99692	7.80846
Pubertal timing	0.9369	0.3476	2.695	0.00716	0.254658	1.61908		Childhood emotional problems	0.31302	0.11281	2.775	0.00563	0.091639	0.534399
Participant gender (ref. female)	-1.751	0.5344	-3.276	0.00109	-2.79968	-0.702239		Childhood family dysfunction	-0.06962	0.06839	-1.018	0.30896	-0.203818	0.0645875
Pubertal timing * participant gender	-1.2457	0.5493	-2.268	0.02354	-2.32355	-0.16789		Participant gender (ref. female)	0.05572	0.65319	0.085	0.93204	-1.22607	1.3375
								Peri-pubertal perceived parental rejection	0.26448	0.05487	4.82	1.66e-06	0.156801	0.372159
Pseudo-R^2 not implemented for continuous outcomes								Peri-pubertal body dissatisfaction (ref. satisfied)	1.58538	0.50572	3.135	0.00177	0.592966	2.5778
Note that negative pubertal timing scores reflect later development								Post-pubertal covert delinquency (ref. none)	3.03735	0.58692	5.175	2.76e-07	1.8856	4.1891
								Participant gender * childhood family dysfunction	0.25417	0.09653	2.633	0.00859	0.0647504	0.443598
ALL COVARIATES MODEL								Participant gender * post-pubertal covert delinquency	-2.88371	0.94341	-3.057	0.0023	-4.73503	-1.0324
Coefficients:
	Estimate	Std. Error	t value	p value	lower CI	upper CI		Note: if no reference level is noted, variable is continuous and survey-weighted grand mean has been used to centre variable for analysis
(Intercept)	7.12907	0.72683	9.808	<.0001	5.70276	8.55538
Cycle 1 SES	-0.14027	0.41447	-0.338	0.735113	-0.953615	0.673079
PMK Education @ Cycle 1 (ref. no post-secondary education)	0.61576	0.58231	1.057	0.290571	-0.52696	1.75848
PMK depression score	-0.03912	0.05671	-0.69	0.490501	-0.150405	0.0721705
Childhood conduct problems	0.19875	0.1795	1.107	0.268484	-0.153512	0.551002
Childhood emotional problems	0.26573	0.11752	2.261	0.023971	0.0351071	0.496361
Childhood family dysfunction	0.04195	0.05693	0.737	0.461407	-0.0697699	0.153663
Childhood loss (ref. no loss)	0.39883	0.6098	0.654	0.513248	-0.797841	1.59549
Childhood instability (ref. no instability)	0.57506	0.70795	0.812	0.416825	-0.814218	1.96434
Childhood adversity/health stressors (ref. none)	0.08915	0.52417	0.17	0.864987	-0.93947	1.11777
Peri-pubertal perceived parental rejection	0.26039	0.06058	4.298	1.89e-05	0.141513	0.379261
Peri-pubertal deviant peer affiliation (ref. none)	0.10454	0.52236	0.2	0.841424	-0.92054	1.12962
Peri-pubertal body dissatisfaction (ref. satisfied)	1.44796	0.51093	2.834	0.004692	0.445321	2.4506
Post-pubertal covert delinquency (ref. none)	1.39562	0.53905	2.589	0.009767	0.337794	2.45345
Post-pubertal overt delinquency (ref. none)	0.32266	0.54449	0.593	0.55359	-0.745835	1.39115
Post-pubertal assault (ref. none)	0.96035	0.67407	1.425	0.154561	-0.362437	2.28314
Pubertal timing	0.58422	0.31311	1.866	0.062361	-0.030227	1.19867
Participant gender (ref. female)	-1.87452	0.48702	-3.849	0.000126	-2.83024	-0.918792
Pubertal timing * participant gender	-0.97253	0.50118	-1.94	0.052606	-1.95603	0.0109725

## Sheet: early puberty -> CES-D
BASE MODEL: Pubertal development (early/not early) * Sex/gender -> CES-D score								FINAL BACK-FITTED MODEL
Coefficients:								Coefficients:
	Estimate	Std. Error	t value	p value	lower CI	upper CI			Estimate	Std. Error	t value	p value	lower CI	upper CI
(Intercept)	9.4224	0.4382	21.501	<.0001	8.56243	10.2824		(Intercept)	6.90269	0.46157	14.955	<.0001	5.99692	7.80846
Pubertal development (ref. not early)	0.1421	0.9597	0.148	0.88232	-1.74111	2.02531		Childhood emotional problems	0.31302	0.11281	2.775	0.00563	0.091639	0.534399
Participant gender (ref. female)	-1.8188	0.5796	-3.138	0.00175	-2.95617	-0.681515		Childhood family dysfunction	-0.06962	0.06839	-1.018	0.30896	-0.203818	0.0645875
Pubertal development * participant gender	1.9547	1.7202	1.136	0.25609	-1.42089	5.33021		Participant gender (ref. female)	0.05572	0.65319	0.085	0.93204	-1.22607	1.3375
								Peri-pubertal perceived parental rejection	0.26448	0.05487	4.82	1.66e-06	0.156801	0.372159
Pseudo-R^2 not implemented for continuous outcomes								Peri-pubertal body dissatisfaction (ref. satisfied)	1.58538	0.50572	3.135	0.00177	0.592966	2.5778
								Post-pubertal covert delinquency (ref. none)	3.03735	0.58692	5.175	2.76e-07	1.8856	4.1891
								Participant gender * childhood family dysfunction	0.25417	0.09653	2.633	0.00859	0.0647504	0.443598
ALL COVARIATES MODEL								Participant gender * post-pubertal covert delinquency	-2.88371	0.94341	-3.057	0.0023	-4.73503	-1.0324
Coefficients:
	Estimate	Std. Error	t value	p value	lower CI	upper CI		Note: if no reference level is noted, variable is continuous and survey-weighted grand mean has been used to centre variable for analysis
(Intercept)	6.91496	0.711626	9.717	<.0001	5.51848	8.31144
Cycle 1 SES	-0.140388	0.40835	-0.344	0.731075	-0.941728	0.660951
PMK Education @ Cycle 1 (ref. no post-secondary education)	0.624377	0.57322	1.089	0.276314	-0.500501	1.74925
PMK Depression score	-0.03641	0.056515	-0.644	0.519558	-0.147314	0.0744937
Childhood conduct problems	0.171041	0.177127	0.966	0.334461	-0.17655	0.518633
Childhood emotional problems	0.274341	0.119114	2.303	0.021476	0.0405947	0.508088
Childhood family functioning	0.043072	0.056799	0.758	0.448434	-0.0683886	0.154533
Childhood loss (ref. none)	0.472726	0.614129	0.77	0.441633	-0.73243	1.67788
Childhood instability (ref. none)	0.64623	0.695217	0.93	0.352839	-0.718052	2.01051
Childhood adversity/health stressors (ref. none)	0.113842	0.52645	0.216	0.828841	-0.919254	1.14694
Peri-pubertal perceived parental rejection	0.253551	0.06053	4.189	3.06e-05	0.134767	0.372334
Peri-pubertal deviant peer affiliation (ref. none)	0.117638	0.519499	0.226	0.820902	-0.901818	1.13709
Peri-pubertal body dissatisfaction (ref. satisfied)	1.58628	0.518217	3.061	0.002266	0.569338	2.60322
Post-pubertal covert delinquency (ref. none)	1.54833	0.544823	2.842	0.004577	0.479183	2.61748
Post-pubertal overt delinquency (ref. none)	0.319984	0.53626	0.597	0.550849	-0.732364	1.37233
Post-pubertal assault (ref. none)	0.905551	0.691691	1.309	0.190778	-0.451811	2.26291
Pubertal development (ref. not early)	0.008847	0.675835	0.013	0.989558	-1.3174	1.33509
Participant gender (ref. female)	-1.80994	0.497821	-3.636	<.0001	-2.78686	-0.833027
Compared to base model without interaction:
Working 2logLR = 87.14278 p= 8.1818e-09
(scale factors: 1.9 1.6 1.5 1.4 1.3 1 0.96 0.89 0.82 0.74 0.7 0.66 0.57 0.48 0.44 ); denominator df= 982

## Sheet: Predicting covert delinquency
BASE MODEL: Pubertal timing * Sex/gender -> Post-pubertal covert delinquency [units=logits]								BASE MODEL: Pubertal development (early/not early) * Sex/gender -> Post-pubertal covert delinquency [units=logits]
Coefficients:								Coefficients:
	Estimate	Std. Error	t value	p value	lower CI	upper CI			Estimate	Std. Error	t value	p value	lower CI	upper CI
(Intercept)	0.50408	0.12756	3.952	<.0001	0.253755	0.754402		(Intercept)	0.41681	0.13563	3.073	0.00218	0.15066	0.68297
Pubertal timing	0.47451	0.11444	4.147	<.0001	0.249948	0.699076		Pubertal development (ref. not early)	0.25259	0.36366	0.695	0.48747	-0.461033	0.966221
Participant gender (ref. female)	-0.04363	0.19141	-0.228	0.8197	-0.41925	0.331989		Participant gender (ref. female)	-0.01695	0.19186	-0.088	0.92962	-0.393446	0.359547
Pubertal timing * participant gender	-0.36044	0.19198	-1.878	0.0607	-0.73717	0.016286		Pubertal development * participant gender	0.6808	1.70169	0.4	0.68919	-2.6585	4.02011
Pseudo-R^2 = 0.03								Pseudo-R^2 = 0.006
FINAL BACK-FITTED MODEL (Pubertal timing) [units=logits]								FINAL BACK-FITTED MODEL (Pubertal development) [units=logits]
Coefficients:								Coefficients:
	Estimate	Std. Error	t value	p value	lower CI	upper CI			Estimate	Std. Error	t value	p value	lower CI	upper CI
(Intercept)	0.4131	0.13185	3.133	0.00178	0.154364	0.671837		(Intercept)	0.38828	0.13149	2.953	0.00322	0.130257	0.646305
PMK Depression score	0.05233	0.01974	2.651	0.00815	0.013597	0.091059		PMK Depression score	0.0528	0.01969	2.682	0.00745	0.0141607	0.0914389
Childhood instability (ref. none)	0.53782	0.33309	1.615	0.1067	-0.11581	1.19145		Childhood instability (ref. none)	0.57373	0.32486	1.766	0.07769	-0.0637635	1.21123
Participant gender (ref. female)	0.18452	0.21	0.879	0.3798	-0.22757	0.596613		Participant gender (ref. female)	0.19113	0.20397	0.937	0.34896	-0.209125	0.591377
Pubertal timing	0.29246	0.09376	3.119	0.00187	0.108467	0.47646		Participant gender * childhood instability	-1.25137	0.49699	-2.518	0.01196	-2.22664	-0.276101
Participant gender * childhood instability	-1.18153	0.49992	-2.363	0.0183	-2.16254	-0.20051
								Pseudo-R^2 =0.027
Pseudo-R^2 = 0.05
Note that negative pubertal timing scores reflect later development
Note: if no reference level is noted, variable is continuous and survey-weighted grand mean has been used to centre variable for analysis
Compared to base model without interaction:
Working 2logLR = 13.97188 p= 0.12769
(scale factors: 1.5 1.3 1.1 0.98 0.95 0.91 0.87 0.76 0.67 ); denominator df= 988

## Sheet: Predicting parental rejection
BASE MODEL: Pubertal timing * Sex/gender -> Peri-pubertal perceived parental rejection scores								BASE MODEL: Pubertal development (early/not early) * Sex/gender -> Peri-pubertal perceived parental rejection scores
Coefficients:								Coefficients:
	Estimate	Std. Error	t value	p value	lower CI	upper CI			Estimate	Std. Error	t value	p value	lower CI	upper CI
(Intercept)	10.4397	0.32242	32.38	<.0001	9.80701	11.0724		(Intercept)	10.5036	0.3455	30.403	<.0001	9.82563	11.1815
Pubertal timing	-0.01093	0.27318	-0.04	0.968	-0.547002	0.525146		Pubertal development (ref. not early)	-0.3022	0.8064	-0.375	0.708	-1.88469	1.2802
Participant gender (ref. female)	0.48651	0.47507	1.024	0.306	-0.445739	1.41876		Participant gender (ref. female)	0.3856	0.5051	0.763	0.445	-0.605567	1.37675
Pubertal timing * participant gender	0.04635	0.36507	0.127	0.899	-0.670042	0.762741		Pubertal development * participant gender	0.8344	1.5867	0.526	0.599	-2.27925	3.94809
Pseudo-R^2 not implemented for continuous outcomes
FINAL BACK-FITTED MODEL (Pubertal timing)								FINAL BACK-FITTED MODEL (Pubertal development)
Coefficients:								Coefficients:
	Estimate	Std. Error	t value	p value	lower CI	upper CI			Estimate	Std. Error	t value	p value	lower CI	upper CI
(Intercept)	10.6956	0.24086	44.406	<.0001	10.2229	11.1682		(Intercept)	10.7362	0.251675	42.659	<.0001	10.2423	11.2301
Childhood family dysfunction	0.17888	0.04388	4.076	<.0001	0.0927687	0.264996		PMK depression score	-0.001787	0.037748	-0.047	0.962258	-0.0758615	0.0722881
								Pubertal development (ref. not early)	-0.379208	0.650237	-0.583	0.559902	-1.6552	0.896786
								Childhood family dysfunction	0.168417	0.044565	3.779	<.0001	0.0809641	0.255869
								Pubertal development * PMK depression score	0.219754	0.108543	2.025	0.043176	0.00675566	0.432753
Note that negative pubertal timing scores reflect later development
If no reference level is noted, variable is continuous and survey-weighted grand mean has been used to centre variable for analysis

## Sheet: Predicting body dissatisfaction
BASE MODEL: Pubertal timing * Sex/gender -> Peri-pubertal body dissatisfaction [units=logits]								BASE MODEL: Pubertal development (early/not early) * Sex/gender -> Peri-pubertal body dissatisfaction [units=logits]
Coefficients:								Coefficients:
	Estimate	Std. Error	t value	p value	lower CI	upper CI			Estimate	Std. Error	t value	p value	lower CI	upper CI
(Intercept)	-0.432142	0.125024	-3.456	0.00057	-0.677482	-0.186801		(Intercept)	-0.5527	0.143	-3.865	<.001	-0.833239	-0.272064
Pubertal timing	0.277391	0.125162	2.216	0.0269	0.0317794	0.523003		Puberal timing	0.5601	0.3285	1.705	0.088513	-0.0845508	1.2047
Participant gender (ref. female)	-0.009284	0.184991	-0.05	0.95998	-0.372301	0.353734		Participant gender (ref. female)	0.1517	0.2005	0.757	0.44933	-0.241678	0.545132
Participant gender * pubertal timing	-0.442207	0.203656	-2.171	0.03014	-0.841851	-0.0425627		Participant gender * pubertal timing	-1.0325	1.4477	-0.713	0.47586	-3.87335	1.80827
Pseudo-R^2 = 0.013								Pseudo-R^2 = 0.008
FINAL BACK-FITTED MODEL (Pubertal timing) [units=logits]								FINAL BACK-FITTED MODEL (Pubertal development) [units=logits]
Coefficients:								Coefficients:
	Estimate	Std. Error	t value	p value	lower CI	upper CI			Estimate	Std. Error	t value	p value	lower CI	upper CI
(Intercept)	-0.06183	0.15548	-0.398	0.69096	-0.36693	0.243272		(Intercept)	-0.11655	0.16939	-0.688	0.49158	-0.448949	0.215852
Cycle 1 SES	-0.27867	0.1477	-1.887	0.05949	-0.568523	0.0111765		Cycle 1 SES	-0.30656	0.15134	-2.026	0.04307	-0.603551	-0.00956885
Participant gender (ref. female)	-0.10742	0.18341	-0.586	0.55823	-0.467341	0.252503		Participant gender (ref. female)	-0.07806	0.19256	-0.405	0.68529	-0.455931	0.299811
Childhood emotional problems	0.12291	0.0375	3.277	0.00108	0.0493133	0.196502		Pubertal development (ref. not early)	0.05234	0.26173	0.2	0.84154	-0.461264	0.565946
Childhood loss (ref. none)	-0.69967	0.24238	-2.887	0.00398	-1.1753	-0.224036		Childhood emotional problems	0.07021	0.04161	1.688	0.09181	-0.0114326	0.151857
Childhood adversity/health stressors (ref. none)	-0.60085	0.19202	-3.129	0.00181	-0.977667	-0.224029		Childhood loss (ref. none)	-0.73094	0.2362	-3.095	0.00203	-1.19445	-0.267443
Pubertal timing	0.24916	0.1305	1.909	0.05653	-0.00693936	0.505256		Childhood adversity/health stressors (ref. none)	-0.56665	0.18909	-2.997	0.0028	-0.937708	-0.195594
Participant gender * cycle 1 SES	0.47058	0.24739	1.902	0.05744	-0.0148972	0.956055		Participant gender * cycle 1 SES	0.54562	0.24841	2.196	0.02829	0.0581479	1.03309
Participant gender * pubertal timing	-0.4346	0.21666	-2.006	0.04514	-0.859777	-0.00942798		Pubertal development * childhood emotional problems	0.25754	0.09726	2.648	0.00823	0.0666684	0.448403
Pseudo-R^2 = 0.072								Pseudo-R^2 = 0.076
Note that negative pubertal timing scores reflect later development
If no reference level is noted, variable is continuous and survey-weighted grand mean has been used to centre variable for analysis
