# Supplementary material for: Puberty in Context: Accounting for Psychosocial Experiences in the Association Between Pubertal Timing, Sex/Gender, and Adolescent Depressive Symptoms in Canadian Youth
Source: Depress Anxiety. 2026 Apr 12;2026:5568871. doi: 10.1155/da/5568871 (PMC13071339; doi:10.1155/da/5568871)
Supplement: Supplementary file 1 — Supporting Information The NLSCY is a large, complex longitudinal dataset from which information been merged and recoded across multiple cycles to facilitate the present cross‐sectional analysis. Supporting material for the present study includes detailed notes on how the survey data were handled, including variable coding, handling of missing data, and information on weighting strategies (Supporting File 1); regression tables for all models reported (Supporting File 2); and comprehensive demographic descriptive summary statistics regarding attrition rates (Supporting Table 1) and participant exclusions resulting from missing data (Supporting File 2). These materials are provided for transparency and replication. Box 1 definitions are provided to illustrate the diversity of operationalizations of puberty as a research construct. [file DA-2026-5568871-s001.zip › Supplementary Table 1.xlsx]

## Sheet: Supplementary Table 1
	COMPLETED CYCLE 8	DID NOT COMPLETE CYCLE 8	p-value
	Weighted N=687,831	Weighted N=894,072
Rural/Urban designation
Rural area	19.625	19.4602	p=.984
Urban with population less than 15,000	8.86017	8.9607
Urban pop:15,000-29,999	3.31797	3.15747
Urban pop:30,000-99,999	7.84829	8.13079
Urban pop:100,000-499,999	18.3677	17.6501
Urban with population 500,000 or over	41.9808	42.6408
Gender of PMK
Female	91.084	88.9927	p=.104
Male	8.91601	11.0073
Number of household residents
Mean (SE)	4.4 (0.04)	4.6 (0.04)	p<.0001
95% CI	[4.3, 4.5]	[4.5, 4.7]
Highest education of PMK (Cycle 1)
Less than high school	15.3767	18.0724	p=.026
High school graduation	17.0816	19.7994
Some education beyond high school	28.2436	27.8243
College or university degree	39.2981	34.3039
Not Stated	0.270125	0.264772
Participant age
8 YEARS	25.2238	24.521	p=.213
9 YEARS	23.1919	26.5813
10 YEARS	25.6191	24.6645
11 YEARS	25.9652	24.2332
Participant gender
Female	48.9804	48.4232	p=.770
Male	51.0196	51.5768
Cycle 1 puberty status
Pre-pubertal	86.2481	84.1072	p=.316
Peri- or post-pubertal	13.7519	15.8928
Immigration status
Not a landed immigrant	95.6104	93.5567	p=.079
Landed immigrant	4.38959	6.44328
Birth country
Canada	94.9	92.3	p=.018
Other	5.09297	7.7
Missing	n=5711	n=13,106
Cycle 1 SES
Mean (SE)	0.06 (0.03)	-0.10 (0.02)	p<.0001
95% CI	[0.01, 0.12]	[-0.14, -0.06]
Childhood loss
No loss	85.57	88.27	p=.045
Loss reported	14.43	11.73
Missing	n=5212	n=12,844
Childhood instability
No instability	84.4075	80.2552	p=.007
Instability reported	15.5925	19.7448
Childhood adversity
No adversity	73.23	74.87	p=.321
Adversity reported	26.77	25.13
Missing	n=4737	n=12,949
Childhood health stressors
No health stressors	96.573	96.1128	p=.512
Health stressors reported	3.42705	3.88724
Missing	n=5174	n=12,883
Cycle 1 police questioning
Never questioned by police	98.012	96.7961	p=.117
Questioned by police	1.98802	3.20392
Missing**	n=335,319	n=461,976
Cycle 1 destruction of property
No property destruction reported	93.4593	90.6121	p=.053
Property destruction reported	6.54069	9.38793
Missing**	n=382,909	n=514,702
Cycle 1 vandalism
No vandalism reported	62.3638	62.9055	p=.849
Vandalism reported	37.6362	37.0945
Missing**	n=383,491	n=518,502
Cycle 1 PMK depression score
Mean (SE)	6.5 (0.3)	6.6 (0.2)	p=.717
95% CI	[6.0, 7.0]	[6.2, 7.0]
Cycle 1 conduct problems
Mean (SE)	2.4 (0.1)	2.6 (0.1)	p=.015
95% CI	[2.3, 2.5]	[2.5, 2.7]
Cycle 1 family dysfunction
Mean (SE)	9.4 (0.2)	9.7 (0.2)	p=.229
95% CI	[9.0, 9.8]	[9.3, 10.1]
Cycle 1 emotional problems
Mean (SE)	4.1 (0.1)	4.1 (0.1)	p=.774
95% CI	[3.9, 4.3]	[3.9, 4.3]
All categorical data are represented as survey-weighted percent of sample reporting
** = 8-9 year olds not asked at Cycle 1
PMK=Person Most Knowledgeable about child for caregiver-reported variables
p-values derived from survey-weighted Chi-square test for count data and t-test or ANOVA as relevant for continuous variables
